# Supplementary material for: The smallest known Devonian tetrapod shows unexpectedly derived features
Source: R Soc Open Sci. 2020 Apr 8;7(4):192117. doi: 10.1098/rsos.192117 (PMC7211834; doi:10.1098/rsos.192117)
Supplement: Appendix 3 [file rsos192117supp3.nex]

#NEXUS 
[MacClade 4.06 registered to Henning Blom, Cambridge University]


BEGIN TAXA;
	DIMENSIONS  NTAX=29;
	TAXLABELS
	Acanthostega
	_Aytonerpeton
	Balanerpeton
	Baphetes
	_Boreognathulus
	Crassigyrinus
	Dendrerpeton
	Densignathus
	_Diploradus
	_Elginerpeton
	Elpistostege
	Eoherpeton
	Eusthenopteron
	Greererpeton
	Ichthyostega
	Megalocephalus
	Metaxygnathus
	Panderichthys
	_Parmastega
	Pederpes
	Perittodus
	Proterogyrinus
	Sigournea
	Silvanerpeton
	Tantallognathus
	Tiktaalik
	Ventastega
	Whatcheeria
	Ymeria;
END;


BEGIN CHARACTERS;
	DIMENSIONS  NCHAR=109;
	FORMAT SYMBOLS= " 0 1 2 3" MISSING=? GAP=- ;
	CHARSTATELABELS  
		2  _ / separate fused,
		;

MATRIX
[                           10        20        30        40        50        60        70        80        90        100       ]
[                           .         .         .         .         .         .         .         .         .         .         ]

Acanthostega       0011111100011110101-0111100010000010000000110?100111110010100110000110010101111110111011011111200111101020201
_Aytonerpeton      0????0?1000???????????????????121010111????1??0????1110??1?0?1???0?00??1??????0????21??????????00?????100????
Balanerpeton       211100011?0210110111011??1010111100001111121??011?11120001120200?101111?111?00220211102111111120011111102?2?1
Baphetes           11110??101011111101-01111100011110000111?0????01031???????1??????????????10010?2001111?1111111200??1?1??????1
_Boreognathulus    ????????????????????????????????????????1?0110?10111000??0100110?0100001?101102??????????????????????????????
Crassigyrinus      100100?111021011101-0????10?00010000000000200?0103111100001001??1121111?11011011101210?11111111??11111110???1
Dendrerpeton       10110001?10210110111111111{01}10110100011111{12}2111011?1?111??1111??0?111111?11????22021110211111112001111111022?1
Densignathus       ????????????????????????????????????????00110?100001000110?0010000000001?101111????31?????1??????????????????
_Diploradus        ?????0???00??01?101??????1?????1????????0001???????11?0??0?001?????1111?010????????2?????????????????????????
_Elginerpeton      ???????????0????????????????????0?0???????1???00000100011000011???110000?001111????11??11??????11????????0?1?
Elpistostege       0??11100?001?11?0?????????0???????0???????????0?00????????0??????0??????????????0?1000???????????????????????
Eoherpeton         20?10111?01?101111?-?11?111?0002110?????12?1??011?11110??111?1?12121101101????2?001210???11111200??11111022??
Eusthenopteron     0000000000000000000-?000000000000000000000100?000000000000000000?0000000000000000000000000000100?0000000000?0
Greererpeton       2111{01}00100021101101001111101000200101111122111010101111000100100?120101111011021111110210111112001111110112?1
Ichthyostega       0111111?10001110101-011?1000{01}0020110010000010?1000010000101001000001100121011120001110?101110011112111111021?
Megalocephalus     11111??10?011111101?0111110001111000011110210?010311?2000112110???21110?11011020001111???????????????????????
Metaxygnathus      ????????????????????????????????????????00100?100101000?10?0010000001001?101111????31????????????????????????
Panderichthys      0011000000000000000-0000000000000000000000000?000000000000000000?00000000000000000100000000000???0?0001?101?0
_Parmastega        0111111100011010000?0?0?1???00010110000000010?1001011?0?100001100000000{01}21011210001110001????????12??????????
Pederpes           ?1110001000?10101?1??1??110?001200???????0{01}??????????????????????????????????????01110?11111112011211110112?1
Perittodus         ?????????0?????????????????????2?????????0?10?00?????????0????1????01000?1011??????2?????????????????1???????
Proterogyrinus     2001000100121011111-11???11?0100000?????1221??011?11111001111?11?12???1?011???2?001210?11111112001?11111022?1
Sigournea          ?????????????????????????????????????????1211?01031111000010?100?0211001?1?????????11????????????????????????
Silvanerpeton      2101000101121011111?11???10???111000011111??0?001?11110??11???00??11111?01????22001210211?11112011211111022?1
Tantallognathus    ????????????????????????????????????????102?0???0???110??0????101?????????????1????11?????????0??????????????
Tiktaalik          ?0?111???00?11?0000??00?00?0???0?00?????00000?0000?00?0000??0000???00000?10??00?00100000000000?000?0?010?01?0
Ventastega         00?1?11100011110101-001010000?0000100?0000010?1001010001100001100000100101010210101110111??????0011?1????020?
Whatcheeria        ???10111?0021010101?????11???002??1?????101110000201000000100110102110012101111?001310?10011112011211?111220?
Ymeria             ??1??????00??????0??0???????00?20?100?0?000?0?10021?000??010??0?00?0100001011110?0?31????????????????????????
;
END;


BEGIN ASSUMPTIONS;
	OPTIONS  DEFTYPE=unord PolyTcount=MINSTEPS ;
	TYPESET * default  = unord: 1-109;
END;


BEGIN MacClade;
	Version 4.0  84;
	LastModified -641563488;
	FileSettings editor  '0' '0' '2' '1';
	Singles 000;
	Editor 0001100111111110010001001 '0' '24' Geneva '9' '100' '1' all;
	EditorPosition  '46' '6' '691' '963';
	TreeWindowPosition  '46' '6' '715' '974';
	ListWindow Characters closed Geneva '9' '50' '10' '129' '359' 000;
	ListWindow Taxa closed Geneva '9' '50' '10' '129' '490' 100000;
	ListWindow Trees closed Geneva '9' '50' '10' '276' '490' ;
	ListWindow TypeSets closed Geneva '9' '50' '10' '276' '490' ;
	ListWindow WtSets closed Geneva '9' '50' '10' '276' '490' ;
	ListWindow ExSets closed Geneva '9' '50' '10' '276' '490' ;
	ListWindow CharSets closed Geneva '9' '50' '10' '276' '490' ;
	ListWindow TaxSets closed Geneva '9' '50' '10' '276' '490' ;
	ListWindow CharPartitions closed Geneva '9' '50' '10' '276' '490' ;
	ListWindow CharPartNames closed Geneva '9' '50' '10' '276' '490' ;
	ListWindow WtSets closed Geneva '9' '50' '10' '276' '490' ;
	ChartWindowPosition  '52' '30' '686' '964';
	StateNamesSymbols closed Geneva '9' '10' '50' '30' '148' '220';
	WindowOrder  Data;
	OtherSymbols &/ 00 ?-;
	Correlation  '0' '0' '1000' '0' '0' 10011010;
	Salmo 00000001;
	EditorFile  '2';
	ExportHTML _ MOSS  '100' 110000;
	PrettyPrint 10;
	EditorToolsPosition  '579' '46' '115' '165';
	TreeWindowProgram 10;
	TreeWindow 0000;
	Continuous  '0' '3' 1;
	Calculations 0000001;
	SummaryMode  '0' '0' 0;
	Charts  Geneva '9' (normal) 0010;
	NexusOptions  '0' '0' '50' 001011011;
	TipLabel  '1';
	TreeFont  Geneva '9' (normal);
	TreeShape  1.0 1.0 0100;
	TraceLabels 0101;
	ChartColors  '0' '0' '65535' '9' '0' 1;
	ChartBiggestSpot 1;
	ChartPercent 10;
	ChartBarWidth  '10' 1;
	ChartVerticalAxis 10101;
	ChartMinMax  '0';
	TraceAllChangesDisplay  '1' 1;
	BarsOnBranchesDisplay  '0' '0' '60000' '10000' '10000' '10000' '10000' '60000' '65000' '65000' '65000' '6' '1' 0000101;
	ContinuousBranchLabels 0;
	AllStatesBranchLabels 1;
	IndexNotation  '2' 1;
	PrintTree  10.00 '2' '2' '2' '2' '2' '2' '2' '2' '2' '2' '2' Geneva '9' (normal) Geneva '10' (normal) Geneva '9' (normal) Geneva '9' (normal) Geneva '9' (bold ) Geneva '9' (normal) Geneva '9' (normal) '83' '115' '13' '45' '116' '148' '13' '45' '149' '181' '13' '45' '182' '214' '13' '45' '0' '0' '0' '0' '30428' '456' '636' '35' '678' '35' '678' '288' '24' '35' '1' '1' '1' '1' '0' '13691' '-39' '4' '-40' '0' '1' '2' '1' '8' '36' '36' '0' '2' 1000110000000000000100000111000;
	MatchChar 00 .;
	EntryInterpretation 01;
	ColorOptions 00;
	TreeTools  '0' '5' '4' '0' '10' '4' '0' 00100111111101110;
	EditorTools  '0' '0' '0' '1000' '0' '0' '6' '3' '0' 100000101110001;
	PairAlign  '2' '2' '3' '2' '1' '1' '2' '1' '3' 1010;
	BothTools  '1';
END;
